# Supplementary material for: The relationship between intraflagellar transport and upstream protein trafficking pathways and macrocyclic lactone resistance in Caenorhabditis elegans
Source: G3 (Bethesda). 2024 Jan 16;14(3):jkae009. doi: 10.1093/g3journal/jkae009 (PMC10917524; doi:10.1093/g3journal/jkae009)
Supplement: jkae009_Supplementary_Data [file jkae009_supplementary_data.zip]

Archive with 3 entries (3 files):
- Table_S2_G3-2023-404796.docx
- Supplemental_Methods_G3-2023-404796.docx
- Table_S1_G3-2023-404796.docx
